# Supplementary material for: Biocontrol Potential of the New Codling Moth Granulovirus (CpGV) Strains
Source: Microorganisms. 2024 Sep 30;12(10):1991. doi: 10.3390/microorganisms12101991 (PMC11510065; doi:10.3390/microorganisms12101991)
Supplement: Supplementary file 1 [file microorganisms-12-01991-s001.zip]

Archive with 2 entries (2 files):
- Supplementary Table S1 Viruses.docx
- Supplementary Table S2 Viruses.docx
